# Supplementary material for: Cerebral microbleeds in a neonatal rat model
Source: PLoS One. 2017 Feb 3;12(2):e0171163. doi: 10.1371/journal.pone.0171163 (PMC5291518; doi:10.1371/journal.pone.0171163)
Supplement: S1 File — This file contains the original data quantified in the figures. (XLSX) [file pone.0171163.s001.xlsx]

## Sheet: Fig1
	qPCR
	relative to GADPH			ctr	12h
	CD31			Vegf			TIMP1			TIMP2
	1.201	1.248		5.273	8.954		1.39	1.37		25.14	19.53
	0.838	1.495		4.68	10.923		1.37	1.52		27.99	20.04
	0.71	1.738		3.699	7.248		2.6	1.48		35.79	18.21
	0.683	1.41
	1.013	1.504		MMP2			MMP9
				0.87	2.04		0.0069	0.0144
				2.05	2.53		0.0055	0.0175
				1.72	2.46		0.0081	0.0196
IHC
MMP2
Cortex			HC			IC
Naive	12h	24h	Naive	12h	24h	Naive	12h	24h
0.0036	7.8	0.5	0.22	4.11	5.8	0.003	1	0.3
0.005	5.8	0.5	0.1	2.25	2.4	0.0036	3.31	4.7
0.002	7.3	0.25	0.3	1.75	1.9	0.002	1.8	1.5
	2.7			3.04	3.65		1.5	1.2
	1.5			2.9			1.2	0.4
				1.26			0.4
MMP9
CTX			HC			IntC
Naive	12h	24h	Naive	12h	24h	Naive	12h	24h
0.04	3.56	37.024	0.184	0.032	20.73	0.054	0.031	11.938
0.014	11.49	33.474	0.005	4.38	14.146	0.018	0.133	11.814
0.018	3.148	14.024	0.933	0.085	24.144	1.642	0.086	7.054
0.03	6.912	4.758	0.237	0.17	2.662	0.284	0.244	0.256
0.023	30.873	41.917	0.023	17.458	15.589	0.01	5.133	23.404
0.123	24.374	3.366	0.32	0.527	3.538	0.031	0.917	9.614
		20.322			19.722			12.315
		27.263			12.02			4.159
CD31
	CORTEX		HYPOC		IC
	1	2	1	2	1	2
dHIT
r1	1.352	1.511	6.532	19.651	7.025	7.702
r4	12.405	8.772	5.071	5.806	4.596	2.969
r2	8.689	8.429	8.29	3.563	6.715	1.877
r3	11.12	9.648	10.527	9.548	1.669	8.847
LPS only
r3	0.002	0.003	0.009	0.007	0.093	0.023
r4	0.013	0.005	0.019	0.311	0.858	0.435
r1	1.046	1.423	3.673	1.452	2.622	2.776
naïve
rnaive2	0.002	0.001	0.015	0.006	0.002	0.003
rnaive3	0.001	0.002	0.002	0.004	0.002	0.002
rnaive7	0.004	0.003	0.007	0.006	0.004	0.003
24h
dHIT
r1	3.192	11.767	0.788	4.748	9.514	15.4
r2	0.038	0.401	1.86	2.683	0.709	3.793
r3	9.595	12.829	1.597	1.673	9.055	17.895
r4	0.067	0.055	0.91	0.24	0.105	0.068

## Sheet: Fig2
in situ Zymogrphy		%ROI
	CTR	12h	24h
	21.9796	25.132	25.4002
	21.1384	23.8918	28.4718
	19.7806	24.5512	25.5807
	21.6542	27.6403	23.3501
	22.6064	27.9211	23.3382
	5.13846	21.4735	23.77
		22.7234	26.8058
			25.8493
	N Naive	IUI	N LPS	PS
	2.202	1.70047	0.758	0.254
	2.874	3.77411	4.178	0.116
	3.882	1.49397	3.396	1.457
	2.923	2.36722	2.754	0.287
	2.88	2.43937	1.878	0.654
	2.922	1.92064	3.953	1.624
	4.206	--	3.531	--
	3.713
	4.532
	5.978
	3.267
	1.959

## Sheet: Fig3
Microbleed map
	Vaginal									Abdominal										Microbleed histogram
PUP#	V1	V2	V3	V4	V5	V6	V7	V8	V9	A1	A2	A3	A4	A5	A6	A7	A8	A9			CTR-VD	PI-VD	PI-AD
2	1450	1698	1863	1701	1219	1514	48	144	81	736	764	1278	239	515	86	146	365	53			3.92	3.8416	1.96
3	615	833	334	5220			90	315	390	61	15	167	45	127	90	15	13	0			3.92	3.8416	1.96
6					122		47	17	2	105	82	418	502	229	556	17	77	2			3.92	3.8416	1.96
9	61	206	30	171	209	198	79	0	0	129	39	176	409	95	248	42	31	40			3.92	3.8416	1.96
10	199	25	665	585	1909	2779	193	90	11	63	55	0	116	514	671						3.92	3.8416	1.96
12	1704	2353	1790	3373	3858	3213	98	118	117	155	134	600	686	659	98	22	5	14			3.92	3.8416	1.96
15	183	38	33	110		341	9	2	5	1251	2206	733	1181	1293	1434	146	320	127			3.92	3.8416	1.96
16	327	46	135	72	506	261	33	27	2	63	6	199	174	89	295	0	43	70			3.92	3.8416	3.92
19	316	213	327	785	621	603	71	123	80	51	148	354	225	197	144	141	2	31			3.92	3.8416	3.92
22	1722	2960	1685	5194	3947	2697	100	65	326	37	15	137	440	34	165						5.88	3.8416	3.92
24	713	102	58	344	306	229	113	71	52	57	49	241	238	344	318	32	42	13			5.88	3.8416	3.92
25	1643	2116	671	2175	2462	2025	27		2	85	86	128	113	202	94	1	4	0			5.88	3.8416	7.84
28	459	307	838	2373	1396	2418	115	206	51	21	147	395	49	59	113	1	109	10			5.88	3.8416	7.84
29	1242	1536	1050	2071	959	1519	83	15	100	22								21			5.88	3.8416	9.8
32	1228	2210	1626	1575	1544	1432	200	167	159	0	19	22	112	50	93	83	15	100			5.88	3.8416	13.72
34	1651	2027	2144	3321	1667	2120	94	101	2	2	21	87	164	385	294	0	7	6			7.84	3.8416	13.72
37	71	321	143	656	890	90	31	2	7	64	45	108	748	575	467	0	0	2			7.84	3.8416	15.68
39	488	901	797	948	2442	1158	94	0	24	167	279	176	247	602	221	5	16	44			7.84	3.8416	17.64
41	0	0	593	338	951	157	24	46	26	72	73	43	147	342	887	4	0	4			9.8	3.8416	19.6
42	600	937	694	2379	281	213	74	78	15	99	0	46	184	37	67	0	25	0			9.8	3.8416	19.6
44	163	1974	1698	1057	295	343		13	12	22	65	75	81	311	171	19	5	13			9.8	3.8416	21.56
45	80	113	181	549	1713	1457	28	93	56	31	80	60	406	347	149	2	4	44			9.8	3.8416	25.48
47	62	54	67	180	475	367	56	36	63	198	106	106	122	3909	161	18	0	9			11.76	3.8416	29.4
50	340	250	566	543	263	478	170	92	85	67	152	183	315	484	483	4	45	4			11.76	3.8416	31.36
52	271	35	71	1260	335	625	0	18	25	121	19	283	110	346	58	20	0	0			13.72	3.8416	35.28
53	0	685	708	1048	1459	1525	27	11	33	51	238	145	580	74	108	0	0	0			15.68	3.8416	35.28
54	77	143	191	157	41	219		303	165												17.64	3.8416	47.04
55	696	775	1002	900	2442	2621	106	56	206												17.64	3.8416	52.92
																					17.64	3.8416	54.88
																					17.64	3.8416	80.36
																					19.6	3.8416	92.12
																					23.52	3.8416	94.08
																					27.44	3.8416	154.84
																					29.4	3.8416	158.76
	level	1	2	3	4	5	6	7	8	9											29.4	3.8416	166.6
	PUP#																				33.32	3.8416	168.56
	Naïve 20	69.7686	0	46.5124	23.2562	0	220.934	290.702	34.8843	209.306											39.2	3.8416	176.4
	Naïve 21	0	0	220.934	174.422	546.521	662.802	360.471	383.727	406.983											41.16	3.8416	215.6
	Naïve 22	360.471	0	488.38	0	46.5124	0	162.793	23.2562	104.653											54.88	3.8416	231.28
	Naïve 23	186.05	220.934	302.331	1209.32	2383.76	348.843	627.917	0	0											60.76	3.8416	358.68
	Naïve 24	0	0	0			546.521	0	34.8843	337.215											70.56	7.6832	386.12
	Naïve 25	232.562	116.281	127.909	104.653	104.653	116.281	581.405	232.562	197.678											72.52	7.6832	437.08
	Naïve 26	0	11.6281	23.2562	127.909	581.405	0	697.686	116.281	93.0248											78.4	7.6832	439.04
	Naïve 27	81.3967	0	0	104.653			0	0	0											90.16	7.6832	503.72
																					92.12	7.6832	535.08
																					92.12	7.6832	537.04
																					107.8	7.6832	562.52
																					113.68	7.6832	582.12
																					119.56	7.6832	588
																					139.16	7.6832	619.36
																					150.92	7.6832	627.2
																					158.76	7.6832	652.68
																					162.68	7.6832	680.12
																					170.52	7.6832	742.84
																					172.48	7.6832	764.4
																					174.44	7.6832	791.84
																					180.32	7.6832	801.64
																					184.24	7.6832	848.68
																					199.92	7.6832	883.96
																					252.84	7.6832	983.92
																					270.48	7.6832	1003.52
																					331.24	7.6832	1622.88
																					344.96	11.5248	1681.68
																					435.12	11.5248	2081.52
																					439.04	11.5248	--
																					452.76	11.5248	--
																					462.56	11.5248	--
																					480.2	11.5248	--
																					511.56	11.5248	--
																					531.16	11.5248	--
																					539	11.5248	--
																					542.92	11.5248	--
																					566.44	11.5248	--
																					584.08	11.5248	--
																					599.76	11.5248	--
																					601.72	11.5248	--
																					670.32	11.5248	--
																					703.64	11.5248	--
																					789.88	11.5248	--
																					831.04	15.3664	--
																					834.96	15.3664	--
																					1791.44	15.3664	--
																					2898.84	15.3664	--
																					3004.68	15.3664	--
																					--	15.3664	--
																					--	15.3664	--
																					--	15.3664	--
																					--	15.3664	--
																					--	15.3664	--
																					--	15.3664	--
																					--	19.208	--
																					--	19.208	--
																					--	19.208	--
																					--	19.208	--
																					--	19.208	--
																					--	19.208	--
																					--	19.208	--
																					--	19.208	--
																					--	19.208	--
																					--	19.208	--
																					--	19.208	--
																					--	23.0496	--
																					--	23.0496	--
																					--	23.0496	--
																					--	23.0496	--
																					--	23.0496	--
																					--	23.0496	--
																					--	26.8912	--
																					--	26.8912	--
																					--	26.8912	--
																					--	26.8912	--
																					--	26.8912	--
																					--	30.7328	--
																					--	38.416	--
																					--	38.416	--
																					--	38.416	--
																					--	42.2576	--
																					--	42.2576	--
																					--	49.9408	--
																					--	65.3072	--
																					--	69.1488	--
																					--	72.9904	--
																					--	99.8816	--
																					--	111.406	--
																					--	111.406	--
																					--	142.139	--
																					--	149.822	--
																					--	226.654	--
																					--	238.179	--
																					--	253.546	--
																					--	265.07	--
																					--	330.378	--
																					--	334.219	--
																					--	345.744	--
																					--	349.586	--
																					--	395.685	--
																					--	399.526	--
																					--	403.368	--
																					--	457.15	--
																					--	460.992	--
																					--	480.2	--
																					--	503.25	--
																					--	557.032	--
																					--	580.082	--
																					--	622.339	--
																					--	645.389	--
																					--	672.28	--
																					--	683.805	--
																					--	737.587	--
																					--	779.845	--
																					--	795.211	--
																					--	795.211	--
																					--	814.419	--
																					--	829.786	--
																					--	845.152	--
																					--	860.518	--
																					--	918.142	--
																					--	933.509	--
																					--	945.034	--
																					--	956.558	--
																					--	964.242	--
																					--	971.925	--
																					--	975.766	--
																					--	979.608	--
																					--	991.133	--
																					--	1006.5	--
																					--	1033.39	--
																					--	1075.65	--
																					--	1083.33	--
																					--	1102.54	--
																					--	1110.22	--
																					--	1129.43	--
																					--	1137.11	--
																					--	1137.11	--
																					--	1179.37	--
																					--	1221.63	--
																					--	1260.04	--
																					--	1279.25	--
																					--	1283.09	--
																					--	1309.99	--
																					--	1321.51	--
																					--	1336.88	--
																					--	1348.4	--
																					--	1367.61	--
																					--	1375.29	--
																					--	1402.18	--
																					--	1402.18	--
																					--	1402.18	--
																					--	1471.33	--
																					--	1475.17	--
																					--	1479.02	--
																					--	1498.22	--
																					--	1525.12	--
																					--	1536.64	--
																					--	1540.48	--
																					--	1709.51	--
																					--	1751.77	--
																					--	1767.14	--
																					--	1809.39	--
																					--	1840.13	--
																					--	1870.86	--
																					--	1943.85	--
																					--	1943.85	--
																					--	1989.95	--
																					--	2039.89	--
																					--	2047.57	--
																					--	2047.57	--
																					--	2047.57	--
																					--	2070.62	--
																					--	2105.2	--
																					--	2120.56	--
																					--	2212.76	--
																					--	2228.13	--
																					--	2281.91	--
																					--	2374.11	--
																					--	2374.11	--
																					--	2443.26	--
																					--	2669.91	--
																					--	2712.17	--
																					--	2742.9	--
																					--	2758.27	--
																					--	2861.99	--
																					--	2877.36	--
																					--	3011.81	--
																					--	3127.06	--
																					--	3518.91	--
																					--	3607.26	--
																					--	4006.79	--
																					--	4164.29	--
																					--	4364.06	--
																					--	4867.31	--
																					--	4955.66	--
																					--	6085.09	--
																					--	6542.24	--
																					--	7060.86	--
																					--	8209.5	--
																					--	8274.81	--
																					--	10138	--
																					--	13603.1	--
																					--	13710.7	--
																					--	14164	--
																					--	14963	--
																					--	17252.6	--
																					--	18554.9	--
																					--	20083.9	--
																					--	20767.7	--
																					--	21516.8	--
																					--	29315.2	--
																					--	40601.9	--
																					--	40913	--
																					--	46971.2	--
																					--	47351.6	--
																					--	47674.3	--
																					--	68507.3	--
																					--	104910	--

## Sheet: Fig4 a
Naive	D1	D2	D3	D4	D5	LPS						LPS IUI VB						AB
	66.75	13.05	23.775	19.45	8.825	--	27.3	30.9	9.325	13.85	7.575	--	77.8	49.925	45.25	8.35	21.35	--	82.025
	36.75	36.125	44.025	22.8	7.075	--	48.65	36.325	11.75	16.85	4.625	--	63.175	47.475	31.075	47.6	15.55	--	81.325
	59.55	28.35	8.425	17.075	9.425	--	54.3	16.375	13.75	4.375	6.55	--	62.2	72.7	48.2	16.4	18.925	--	65.4
	72.15	57.7	29.15	7.75	8.9	--	63.525	42.65	82.075	28.35	16.25	--	84.95	28.4	26.325	28.55	29.3	--	69.725
	49.5	40.35	36.45	10.775	11.3	--	97.525	30.65	13.65	13.5	15.375	--	90.5	44.3	70.05	50.05	26.275	--	63.875
	76.45	40.9	16.5	18.775	12.75	--	80.225	10.625	5.65	11.65	7.125	--	68.75	108.1	22.7	19.425	25.675	--	84.875
	78.6	65.925	8.075	4.5	23.15	--	65.15	27.125	6.825	32.225	24.75	--	62.325	39.625	9.25	13	6.975	--	90.95
	80.8	29.625	21.2	14.7	14.575	--	67.575	50.15	7.975	5.35	16.6	--	30.2	7.475	22.575	8.2	5.7	--	51.275
	90.5	41.125	34.3	11.925	14.775	--	107.225	25.825	13.925	7.775	11.95	--	90.55	37.75	82.175	19.875	19.9	--	54.35
	62.5	69.7	26.7	23.975	31.45	--	52.225	23.9	11.575	16.325	4.85	--	77	23.525	18.775	7.625	30.6	--	38.75
	52.775	26.1	15.8	38.55	8.8	--	99.125	25.075	10.1	5.25	6.25	--	43.625	68.4	41.8	20.25	27	--	73.75
	74.05	41.55	29.475	7.2	10.5	--	47.7	22.625	14.175	8.3	9.025	--	78.975	46.525	27.05	57.85	16.15	--	48.2
	116.125	25.75	10.925	24.525	5.575	--	48.3	20.475	13.575	7.65	4.025	--	52.05	55.775	19.375	21.65	21.025	--	67.525
	93.7	16.375	12.775	10.95	9.825	--	67.825	46.875	8.575	10.55	8.225	--	100.65	49.225	24.15	19.025	9.1	--	49.225
	54.675	12.725	41.625	39.75	7.975	--	92.3	54.225	13.95	8.85	7.05	--	--	--	--	--	--	--	51.675
	82.975	67.275	25.325	25.35	11.7	--
	67.6	50.675	60.025	13.625	12.725	--
	66.375	19.45	20.15	6.6	9.3	--
	54.7	25.3	16.6	25.075	12.475	--
	--	--	--	--	--	--
Rapid learning					Mem probe
	CTR	PSVD	PSAD		CTR	PSVD	PSAD
	29.8333	28	40.5
	26.6667	27.8333	31.8333		65.8333	36.3333	21.1667
	26	15.8333	32.6667		42.6667	42.1667	29.6667
	23.6667	29.6667	29.3333		42.3333	40.3333	27.5
	21.5	19.3333	34.8333		53	39.1667	29.8333
	23	22.1667	31.3333		40.1667	40.5	22.3333
	34.5	25.1667	32.8333		37.8333	56.6667	24.5
	29	23.1667	28.6667		39.6667	38.5	26.6667
	27.5	32.5	39.6667		36.8333	26.1667	32
	31.5	25.5	36.6667		43.3333	38.6667	38.1667
	28.6667	41	43.8333		62.8333	44.6667	64.1667
	28.3333	26.5	50.3333		39.5	36	24.8333
	32.3333	40.6667	30.8333		49.6667	35.6667	19.5
	33.6667	50.1667	91		34	39.1667	36.6667
	35.6667	--	32.8333		38.5	35.1667	28
	42.1667				53	--	34
	44				28.8333
	29.1667				43
	36.5				53.5
	27.6667				48.6667
	42				49
					40.8333

## Sheet: Fig4b
EPM						Open field time					Open field speed					Opln dield distance
	CTR	LPS	VD	AD		CTR	LPS	VD	AD
	32	27	12	66		11.2	27.5	19.2	18.4		0.047	0.052	0.043	0.093		8.6	9.718	7.82	16.92
	21	57	6	71		18.4	19	3.6	7.2		0.052	0.068	0.043	0.074		9.563	12.267	7.749	13.49
	21	87	5	73		12.3	30	20.4	30.7		0.047	0.054	0.056	0.081		8.51	9.835	10.224	14.71
	17	19	7	62		7.3	21.1	3.9	17.9		0.053	0.069	0.056	0.085		9.73	12.692	10.267	15.55
	27	25	20	62		18	26.4	3.2	30.3		0.053	0.065	0.039	0.114		10.238	11.699	7.019	20.608
	20	67	4	33		16.3	20.4	7.1	34.4		0.044	0.074	0.039	0.124		8.027	13.452	7.124	22.424
	29	57	10	72		28.4	20.2	8.6	12.1		0.047	0.054	0.048	0.109		8.54	9.882	8.684	19.936
	37	45	21	72		26.9	27.7	16.1	19.2		0.054	0.052	0.035	0.114		10.05	9.43	6.282	20.604
	155	63	22	84		16.4	21.3	12.4	19.3		0.063	0.059	0.055	0.135		11.478	10.583	10.353	24.335
	89	13		63		4.4	16	5.5	8.3		0.035	0.052	0.036	0.111		6.467	9.551	6.36	19.791
	40	37		61		16.9	14.3	10.2	25.3		0.045	0.059	0.095	0.122		8.134	10.672	17.526	21.576
	69	46		58		13	25.6	13.4	20.1		0.053	0.041	0.076	0.102		9.545	7.612	14.022	18.514
	72	25		45		22.4	22.5	14.3	21.2		0.067	0.049	0.058	0.093		11.67	8.99	10.59	16.924
		19		37		18	17.8	9.9	15.2		0.079	0.056	0.075	0.133		13.958	10.057	13.609	24.46
		47		73		21.5	11.9	14	14.9		0.105	0.053	0.059	0.099		19.811	9.738	10.684	17.829
		47		45		16.1	23.5	17.8	14.3		0.103	0.049	0.082	0.106		18.74	9.087	14.943	19.063
		14		39		14.2	17.2	18.6	16.6		0.072	0.056	0.063	0.095		13.889	10.11	11.401	17.243
		26		61		21.6	22.4	14.3	12.5		0.125	0.054	0.073	0.091		22.744	9.964	13.062	16.497
		49		56		12.5	23.2	9.4	32.2		0.084	0.046	0.068	0.093		15.151	8.815	11.9	16.841
		36		37		25.4	20.5		22		0.085	0.054		0.101		15.174	9.648		18.204
		26		82		14.2	24.4		32		0.09	0.056		0.109		16.15	9.981		19.648
		12		40		29.7	18.3		21.1		0.122	0.057		0.105		21.81	10.359		19.377
		24				21.7	19.2				0.154	0.052				27.83	9.536
		41				39	12.3				0.149	0.059				26.616	10.558
		37				31.7	20.8				0.121	0.058				21.893	10.43
Rearing						Rearing																Thigmotaxis
	p21					p31						Beam score					Grip test					CTR	PS VD	PS AD
	46	68	26	51		75	71	32	58			0	0	1	0		268	407	195.5	467		52.3	82	74.6
	42	62	37	43		75	59	52	52			0	0	2	0		322	363	190	402		48.5	72.3	75.2
	50	71	22	65		61	72	51	54			0	0	3	0		348	296	301	503		54.8	94.8	76.3
	56	68	28	63		66	54	61	58			0	0	3	1		325	388	295	457		73.7	84.9	78.8
	66	71	12	61		78	55	49	58			1	0	3	0		310	455.8	216	505		63.9	67.2	64.2
	57	78	26	79		77	71	35	55			0	0	1	1		373	356	237	482		64.8	82.9	66.8
	56	82	21	66		83	68	39	57			0	0	1	2		297	401	235	339		71	74.1	73.7
	50	59	14	69		61	60	46	70			0	0	1	0		310	433.8	315	517		65.1	71.8	65
	39	61	16	69		46	69	51	58			0	0	1	0		325	447	303	552		69.6	74.2	39.7
	45	71		66		54	74	50	47			0	0	2	0		468	464	219	492		65.3	66.3	54
	65	54		74		84	48	19	60			1	1	2	1		355	492	386.5	413		59.8	65	76.7
	61	55		58		51	63	23	66			0	0	1	1		379	404	286.5	311.5		74.4	80.9	64.1
	70	61		69		60	54	19	69			0	0	3	0		473	341	286	467		57.7		59.9
		62		58		52	67	16	60			0	0	2	1		656	297	265.5	346		69
		54		60		50	60	3	63			0	0	2	0		506	395	340	408		81
		62		54		64	74	9	41			1	1	2	0		457	528	335	338.5		91
		60		60		71	67	10	43			0	1	2	1		584	410	274.5	415		65
		72		56		47	56	29	86			0	0	1	0		581	427	259.5	333.5		70
		72		61		56	63	15	57			0	1	1	0		472	568	285.5	373.5		75
		50		49		67	58		59			0	1		1		560	408		498.5
		64		55		41	69		71			1	1		1		444.1	553		436
		58		60		90	54		67			0	0		0		482.1	381		504.5
		65				64	72					1	0		0		557.7	510
		78				94	67					0	1				388.9	582
		65				56	58					1	0				451	562

## Sheet: Fig4c
MWM
Naive	D1	D2	D3	D4	D5	LPS						LPS IUI VB						AB
	66.75	13.05	23.775	19.45	8.825	--	27.3	30.9	9.325	13.85	7.575	--	77.8	49.925	45.25	8.35	21.35	--	82.025	54.975	55.75	23.6	14.55
	36.75	36.125	44.025	22.8	7.075	--	48.65	36.325	11.75	16.85	4.625	--	63.175	47.475	31.075	47.6	15.55	--	81.325	42	43.3	10.375	16.1
	59.55	28.35	8.425	17.075	9.425	--	54.3	16.375	13.75	4.375	6.55	--	62.2	72.7	48.2	16.4	18.925	--	65.4	60.725	13.75	33.4	36.25
	72.15	57.7	29.15	7.75	8.9	--	63.525	42.65	82.075	28.35	16.25	--	84.95	28.4	26.325	28.55	29.3	--	69.725	29.775	15.425	50.275	26.55
	49.5	40.35	36.45	10.775	11.3	--	97.525	30.65	13.65	13.5	15.375	--	90.5	44.3	70.05	50.05	26.275	--	63.875	39.5	41.3	33.75	7.5
	76.45	40.9	16.5	18.775	12.75	--	80.225	10.625	5.65	11.65	7.125	--	68.75	108.1	22.7	19.425	25.675	--	84.875	29.4	4.725	15.425	7.625
	78.6	65.925	8.075	4.5	23.15	--	65.15	27.125	6.825	32.225	24.75	--	62.325	39.625	9.25	13	6.975	--	90.95	56.525	17.425	23	39.35
	80.8	29.625	21.2	14.7	14.575	--	67.575	50.15	7.975	5.35	16.6	--	30.2	7.475	22.575	8.2	5.7	--	51.275	81.875	30.225	19.9	5.675
	90.5	41.125	34.3	11.925	14.775	--	107.225	25.825	13.925	7.775	11.95	--	90.55	37.75	82.175	19.875	19.9	--	54.35	38.475	31.125	5.925	8.425
	62.5	69.7	26.7	23.975	31.45	--	52.225	23.9	11.575	16.325	4.85	--	77	23.525	18.775	7.625	30.6	--	38.75	10.925	6.825	26.075	26.775
	52.775	26.1	15.8	38.55	8.8	--	99.125	25.075	10.1	5.25	6.25	--	43.625	68.4	41.8	20.25	27	--	73.75	32.7	14.3	7.7	12.85
	74.05	41.55	29.475	7.2	10.5	--	47.7	22.625	14.175	8.3	9.025	--	78.975	46.525	27.05	57.85	16.15	--	48.2	9.8	46	48.775	19.9
	116.125	25.75	10.925	24.525	5.575	--	48.3	20.475	13.575	7.65	4.025	--	52.05	55.775	19.375	21.65	21.025	--	67.525	111.1	12.375	21.9	10.15
	93.7	16.375	12.775	10.95	9.825	--	67.825	46.875	8.575	10.55	8.225	--	100.65	49.225	24.15	19.025	9.1	--	49.225	36.475	21.925	46.35	11
	54.675	12.725	41.625	39.75	7.975	--	92.3	54.225	13.95	8.85	7.05	--	--	--	--	--	--	--	51.675	34.175	33.625	52.7	15.125
	82.975	67.275	25.325	25.35	11.7	--
	67.6	50.675	60.025	13.625	12.725	--
	66.375	19.45	20.15	6.6	9.3	--
	54.7	25.3	16.6	25.075	12.475	--
	--	--	--	--	--	--
Rapid learning					Mem probe
	CTR	PSVD	PSAD		CTR	PSVD	PSAD
	29.8333	28	40.5
	26.6667	27.8333	31.8333		65.8333	36.3333	21.1667
	26	15.8333	32.6667		42.6667	42.1667	29.6667
	23.6667	29.6667	29.3333		42.3333	40.3333	27.5
	21.5	19.3333	34.8333		53	39.1667	29.8333
	23	22.1667	31.3333		40.1667	40.5	22.3333
	34.5	25.1667	32.8333		37.8333	56.6667	24.5
	29	23.1667	28.6667		39.6667	38.5	26.6667
	27.5	32.5	39.6667		36.8333	26.1667	32
	31.5	25.5	36.6667		43.3333	38.6667	38.1667
	28.6667	41	43.8333		62.8333	44.6667	64.1667
	28.3333	26.5	50.3333		39.5	36	24.8333
	32.3333	40.6667	30.8333		49.6667	35.6667	19.5
	33.6667	50.1667	91		34	39.1667	36.6667
	35.6667	--	32.8333		38.5	35.1667	28
	42.1667				53	--	34
	44				28.8333
	29.1667				43
	36.5				53.5
	27.6667				48.6667
	42				49
					40.8333

## Sheet: Fig5 and 6
LFB					MBP CTX
CTR	PSVD	PSAD			CTR	PSVD	PSAD
45434	31588	50687			0.586	1.9	5.16
53732	45242.5	55020.5			2.5	0.04	4.6
43673	25940.5	33087.5			1.6	1.5	6.6
69709	32587.5	45711.5			2.5	0.2	3.5
35537	38617	46442			2.8	0.125	5.5
51711	38623.5	49653.5			0.9	0.8	5.4
--	32254	45317				0.1
--
SIM				SIM
CTX				HC
11.5	6.3	9.7			7.369	2.3	11.6
1.7	0.9	10.6			6.6	1.8	10.5
12.2	0.5	7.1			11.4	0.75	10.1
4.7	0.03	8.3			7.6	0.13	15.4
1.2	0.1	7.1			--	1.3	10.7
--	0.03	13.7			--	0.34	22
--	0.02	1.1			--	0.1	3.1
SIM Western		HSC70			MBP Western
	CTR	VD	AD		CTR	VD	AD
	0.85155	0.42848	0.68989		0.56857	0.55401	0.81033
	0.41	0.4528	0.93786		0.81759	0.60888	0.73947
	0.62	0.43	0.805		0.71	0.58	0.8
